# Supplementary material for: Human O-GlcNAcase catalytic-stalk dimer anchors flexible histone binding domains
Source: Commun Chem. 2025 Dec 9;9:8. doi: 10.1038/s42004-025-01813-7 (PMC12775002; doi:10.1038/s42004-025-01813-7)
Supplement: Supplementary file 3 — Data set 1 [file 42004_2025_1813_MOESM3_ESM.xlsx]

## Sheet: Sheet1
	Bound vs Ligand
			H3K36me3
	OGA (nM)	0	25	50	100	250	500
									Kd from curve	Bmax		slope	Kd from scatchrd
	Exp-1	0	6.54412	11.0769	18.4834	45.1788	53.2292		291.4	87.26		-0.003083	324.359
	Exp-2	0	5.87854	11.2525	20.2439	43.0791	54.6559
	Exp-3	0	7.03463	10.6481	19.6721	48.5294	50.6881
										HillSlope		1.877
	average	0	6.48576	10.9925	19.4665	45.5958	52.8577
	Bound vs Ligand
			H4K5,8,12,16ac
	OGA (nM)	0	25	50	100	250	500		Kd from curve	Bmax		slope	Kd from scatchrd
									225.1	102.9		-0.004147	241.138
	Exp-1	0	9.80392	18.8034	30.0948	61.9413	71.3542
	Exp-2	0	9.49292	18.89	32.3171	58.6158	69.8381
	Exp-3	0	8.76623	16.2037	25.4098	55.9441	65.1261
										HillSlope		0.7679
	average	0	9.35436	17.9657	29.2739	58.8337	68.7728
	nM
	[OGA]	Unmodified	H3K27me3	K27me3S28phos	H3K36me3	H4K5,8,12,16ac
	0	0	0	0	0	0
	25	0	0	0	6.48576	9.35436
	50	0	0	0	10.9925	17.9657
	100	0	0	0	19.4665	29.2739
	250	0	0	0	45.5958	58.8337
	500	0	0	0	52.8577	68.7728
